# Supplementary material for: Evaluation of performance of two SARS-CoV-2 Rapid IgM-IgG combined antibody tests on capillary whole blood samples from the fingertip
Source: PLoS One. 2020 Sep 17;15(9):e0237694. doi: 10.1371/journal.pone.0237694 (PMC7498027; doi:10.1371/journal.pone.0237694)
Supplement: S1 Raw data — (XLSX) [file pone.0237694.s001.xlsx]

## Sheet: Feuil1
Setting	Age	comorbidity (yes/no)	Day of P1	PCR	PRESTO (IgM/IgG)	DUO (IgM/IgG)	Day P2	PRESTO (IgG/IgM)	DUO (IgG/IgM)	Day P3	PRESTO (IgG/IgM)	DUO(IgG/IgM)
extern	54	no	2	(+)	(-/-)	(-/-)	7	(-/-)	(-/-)	10	(-/-)	(+/+)
extern	27	no	2	(+)		(-/-)	9	(-/+)
extern	77	no	2	(+)		(-/-)	9	(+/-)
infectio	52	no	3	(+)		(-/-)
infectio	93	yes	3	(+)	(-/-)
extern	45	no	3	(+)	(-/-)
infectio	84	yes	3	(+)	(-/-)
extern	36	no	3	(+)	(-/-)
infectio	74	yes	3	(+)	(-/-)
infectio	72	yes	3	(+)	(-/-)
extern	25	no	4	(+)	(-/-)
infectio	81	no	4	(+)		(+/+)
extern	33	no	4	(+)	(-/-)
infectio	34	yes	4	(+)	(-/-)
infectio	29	no	4	(+)	(-/-)
extern	36	no	4	(+)	(-/-)
extern	58	yes	5	(+)		(-/-)
infectio	44	yes	5	(+)		(+/-)	28	(+/+)
infectio	34	yes	5	(+)		(+/-)
extern	59	yes	5	(+)		(-/-)
extern	37	yes	5	(+)		(-/-)
infectio	93	yes	5	(+)		(+/-)
infectio	27	no	5	(+)	(-/-)	(-/-)		(-/-)
extern	57	no	5	(+)	(-/-)
infectio	77	yes	5	(+)	(-/-)
infectio	69	yes	5	(+)		(+/-)
infectio	72	no	5	(+)		(-/-)
extern	54	yes	5	(+)	(-/-)		16	(+/+)
infectio	29	no	5	(+)	(-/-)
extern	19	no	5	(+)	(-/-)
infectio	57	no	5	(+)	(+/-)
extern	62	yes	5	(+)	(+/+)
infectio	36	no	6	(+)		(+/-)
infectio	74	yes	6	(+)		(-/-)
infectio	68	yes	6	(+)		(+/+)
extern	36	no	6	(+)	(-/-)	(-/-)
extern	42	no	6	(+)	(-/-)	(-/-)	11	(+/+)	(-/-)
infectio	83	yes	6	(+)		(-/-)
infectio	81	no	6	(+)	(+/+)
infectio	64	yes	6	(+)	(+/-)
infectio	39	no	7	(+)	(+/+)
extern	35	no	7	(+)	(-/-)	(-/-)
infectio	43	yes	7	(+)		(-/-)
infectio	37	yes	7	(+)	(-/-)	(-/-)	12	(+/+)
extern	26	no	7	(+)	(-/-)	(-/-)	14	(+/+)
extern	75	yes	7	(+)	(-/-)
infectio	57	yes	7	(+)		(-/-)
infectio	54	no	7	(+)	(-/-)		17	(+/+)
infectio	72	no	7	(+)	(+/+)
extern	26	no	7	(+)	(+/-)
extern	39	yes	7	(+)	(+/+)
extern	39	no	7	(+)	(+/+)
extern	21	no	7	(+)	(-/+)
infectio	74	yes	7	(+)	(-/-)
extern	24	no	7	(+)	(-/-)
extern	45	no	7	(+)	(-/-)
infectio	30	no	7	(+)	(-/-)
infectio	39	no	7	(+)	(-/-)
infectio	34	no	8	(+)		(+/-)
infectio	78	yes	8	(+)		(-/-)
infectio	67	yes	8	(+)		(+/+)
infectio	52	no	8	(+)		(-/-)
infectio	73	yes	8	(+)		(-/-)
infectio	54	no	8	(+)		(+/+)
infectio	82	no	8	(+)		(-/-)
infectio	38	yes	8	(+)		(-/-)
extern	32	yes	8	(+)	(-/-)	(-/-)
infectio	63	no	8	(+)	(+/+)	(+/+)
infectio	54	no	8	(+)	(+/-)
extern	51	no	8	(+)	(-/+)	(-/+)
infectio	42	yes	8	(+)	(-/-)
infectio	47	no	8	(+)	(+/+)
infectio	82	yes	9	(+)		(-/-)
extern	31	no	9	(+)		(-/-)
infectio	86	yes	9	(+)		(+/-)
extern	28	no	9	(+)		(+/+)
infectio	75	no	9	(+)		(+/+)
infectio	79	no	9	(+)		(+/+)
infectio	32	no	9	(+)		(+/+)
infectio	61	yes	9	(+)		(+/+)
infectio	62	no	9	(+)		(+/+)
extern	29	no	9	(+)		(+/+)
extern	54	no	9	(+)		(+/+)
extern	24	no	9	(+)	(-/+)	(+/-)
extern	25	no	9	(+)	(+/-)	(+/-)
extern	34	no	9	(+)	(-/-)	n/a	31	(+/-)
infectio	62	yes	9	(+)	(-/-)		21	(+/+)
infectio	78	yes	9	(+)	(+/+)
infectio	81	yes	9	(+)	(+/+)
infectio	39	yes	9	(+)	(+/-)
extern	57	no	10	(+)		(-/-)
extern	63	no	10	(+)		(+/+)
infectio	56	yes	10	(+)		(+/+)
extern	36	no	10	(+)	(+/-)	(-/-)
Réa	71	yes	10	(+)	(-/+)	(+/-)
extern	56	no	10	(+)	(-/+)	(+/-)
infectio	57	yes	10	(+)	(+/+)
infectio	82	yes	10	(+)	(+/-)
infectio	58	yes	10	(+)	(+/+)
extern	25	no	11	(+)		(-/-)
infectio	54	yes	11	(+)		(+/-)
infectio	69	yes	11	(+)		(+/+)
extern	26	yes	11	(+)		(+/+)
infectio	61	no	11	(+)	(+/+)
extern	35	no	11	(+)	(+/-)	(+/+)
infectio	65	no	11	(+)	(-/-)	(+/+)
infectio	24	no	11	(+)	(+/+)
infectio	83	yes	11	(+)	(+/+)
extern	64	yes	11	(+)	(-/-)
extern	21	no	11	(+)	(-/-)		30	(+/+)
extern	34	no	11	(+)	(-/-)
extern	39	no	11	(+)	(+/-)
extern	28	no	11	(+)	(+/+)
extern	19	no	11	(+)	(-/-)
extern	27	no	11	(+)	(-/-)
extern	51	yes	12	(+)		(-/-)
extern	55	yes	12	(+)		(+/-)
extern	22	no	12	(+)		(+/+)
infectio	52	yes	12	(+)		(-/-)
extern	28	no	12	(+)		(+/+)
extern	23	yes	12	(+)		(+/-)
extern	35	yes	12	(+)	(-/-)		19	(+/+)
extern	73	no	12	(+)	(-/-)		17	(-/+)	(+/+)
infectio	64	yes	12	(+)	(+/+)
infectio	37	no	12	(+)	(-/-)
infectio	71	yes	12	(+)	(+/-)
infectio	92	yes	13	(+)		(-/-)
infectio	87	yes	13	(+)		(-/-)
infectio	75	yes	13	(+)		(+/+)
infectio	84	yes	13	(+)		(+/+)
infectio	82	yes	13	(+)		(+/+)
extern	36	no	13	(+)		(-/-)
infectio	68	yes	13	(+)		(+/+)
infectio	82	yes	13	(+)		(+/+)
extern	61	no	13	(+)		(+/+)
extern	31	no	13	(+)		(+/-)
infectio	52	no	13	(+)	(+/+)	(-/-)	16	(+/+)	(+/+)
extern	25	yes	13	(+)	(+/+)	(+/+)
infectio	41	no	13	(+)	(-/-)
extern	38	no	13	(+)	(+/+)
extern	56	no	14	(+)		(+/+)
extern	84	no	14	(+)		(+/+)
infectio	82	yes	14	(+)		(+/+)
extern	34	yes	14	(+)		(+/-)
extern	29	no	14	(+)		(+/+)
extern	66	no	14	(+)		(+/+)
infectio	71	yes	14	(+)		(+/+)
extern	96	yes	14	(+)		(+/-)
infectio	53	yes	14	(+)	(+/+)	(+/+)
infectio	64	yes	14	(+)	(-/-)		19	(+/-)
extern	42	no	14	(+)	(+/+)	(+/+)
infectio	69	yes	14	(+)	(+/+)
infectio	78	yes	14	(+)	(+/+)
extern	52	no	14	(+)	(+/+)
infectio	49	no	14	(+)	(+/+)
infectio	21	yes	15	(+)		(+/+)
infectio	91	yes	15	(+)		(+/+)
infectio	56	yes	15	(+)		(+/+)
extern	41	yes	15	(+)		(+/+)
extern	65	yes	15	(+)		(+/+)
infectio	58	yes	15	(+)		(+/-)
extern	31	no	15	(+)		(+/-)
extern	46	no	15	(+)	(+/+)	(+/+)
extern	21	yes	15	(+)	(-/-)	(+/+)
infectio	54	yes	15	(+)	(+/+)
infectio	56	yes	15	(+)	(+/+)
infectio	84	no	15	(+)	(+/+)
extern	65	yes	15	(+)	(+/+)
extern	34	no	15	(+)	(+/+)
infectio	63	yes	15	(+)	(+/+)
infectio	51	yes	16	(+)		(+/+)
infectio	26	yes	16	(+)		(+/+)
infectio	91	no	16	(+)		(-/+)
infectio	22	yes	16	(+)		(+/+)
infectio	81	no	16	(+)		(+/+)
infectio	57	yes	16	(+)		(+/+)
infectio	63	yes	16	(+)		(+/+)
infectio	36	yes	16	(+)	(+/+)
infectio	34	no	16	(+)	(+/+)
extern	65	yes	16	(+)	(+/+)
infectio	64	yes	16	(+)	(+/+)
infectio	63	yes	16	(+)	(+/+)
infectio	80	yes	16	(+)	(+/+)
extern	53	no	16	(+)	(+/+)
infectio	46	yes	17	(+)		(-/+)
infectio	71	yes	17	(+)		(+/+)
extern	26	no	17	(+)		(+/+)
extern	42	yes	17	(+)		(+/+)
extern	71	yes	17	(+)		(+/+)
infectio	54	yes	17	(+)		(+/+)
infectio	47	no	17	(+)		(-/+)
extern	37	yes	17	(+)		(+/+)
infectio	46	yes	17	(+)		(+/+)
extern	29	no	17	(+)	(+/+)
infectio	81	yes	17	(+)	(+/+)
infectio	31	no	17	(+)	(+/+)
infectio	62	yes	17	(+)	(+/+)
extern	22	no	17	(+)	(+/+)
extern	36	yes	18	(+)		(+/+)
infectio	77	yes	18	(+)		(+/+)
infectio	75	yes	18	(+)		(-/+)
infectio	71	yes	18	(+)		(-/+)
infectio	86	yes	18	(+)		(+/+)
extern	31	no	18	(+)		(+/+)
infectio	73	yes	18	(+)		(+/+)
extern	32	yes	18	(+)	(-/+)
infectio	83	yes	18	(+)	(+/+)
infectio	45	no	18	(+)	(+/+)
infectio	63	yes	18	(+)	(+/+)
infectio	78	yes	19	(+)	(-/+)
infectio	82	yes	19	(+)	(+/+)
infectio	78	yes	20	(+)		(+/+)
extern	62	no	21	(+)		(+/+)
infectio	71	yes	21	(+)	(+/+)
infectio	69	yes	21	(+)	(+/+)
infectio	81	yes	21	(+)	(-/+)
extern	40	no	21	(+)	(+/+)
extern	50	yes	21	(+)	(+/+)
extern	35	no	22	(+)	(+/+)	(+/+)
infectio	85	yes	22	(+)	(+/+)
infectio	63	no	22	(+)	(+/+)
infectio	69	no	24	(+)		(-/+)
infectio	55	yes	24	(+)	(-/+)
infectio	58	yes	24	(+)	(+/+)
infectio	51	no	24	(+)	(+/+)
extern	29	no	25	(+)	(+/+)
infectio	87	yes	26	(+)	(+/+)
extern	31	no	27	(+)	(+/+)
infectio	68	no	28	(+)		(+/+)
infectio	76	yes	28	(+)		(+/+)
infectio	64	yes	30	(+)		(+/+)
extern	44	yes	30	(+)		(+/+)
extern	36	no	30	(+)	(+/-)
infectio	39	no	30	(+)	(+/+)
extern	37	no	31	(+)	(+/+)
	35	no	21	(+)	(+/+)
